# Supplementary material for: Genetic Diversity and Fingerprinting of 231 Mango Germplasm Using Genome SSR Markers
Source: Int J Mol Sci. 2024 Dec 19;25(24):13625. doi: 10.3390/ijms252413625 (PMC11728225; doi:10.3390/ijms252413625)
Supplement: Supplementary file 1 [file ijms-25-13625-s001.zip]

Archive with 235 entries (233 files):
- Figure S1 Fingerprint two-dimensional barcode/
- Figure S1 Fingerprint two-dimensional barcode/two-dimensional code/
- Figure S1 Fingerprint two-dimensional barcode/two-dimensional code/Name 060123 Origin or Source China Fingerprint 36561155113344133444242216224456.png
- Figure S1 Fingerprint two-dimensional barcode/two-dimensional code/Name 060429 Origin or Source China Fingerprint 23461615352244333313244518243636.png
- Figure S1 Fingerprint two-dimensional barcode/two-dimensional code/Name 060503 Origin or Source China Fingerprint 26464615131212343315235511563656.png
- Figure S1 Fingerprint two-dimensional barcode/two-dimensional code/Name 060620 Origin or Source China Fingerprint 25340055132414133414123411243455.png
- Figure S1 Fingerprint two-dimensional barcode/two-dimensional code/Name 063227 Origin or Source China Fingerprint 33451115162322133444252568224655.png
- Figure S1 Fingerprint two-dimensional barcode/two-dimensional code/Name 063626 Origin or Source China Fingerprint 24466655112411131344232411565656.png
- Figure S1 Fingerprint two-dimensional barcode/two-dimensional code/Name 063915 Origin or Source China Fingerprint 23481118562425331355245616226656.png
- Figure S1 Fingerprint two-dimensional barcode/two-dimensional code/Name 101 Origin or Source Philippines Fingerprint 22464458332214441355342318253636.png
- Figure S1 Fingerprint two-dimensional barcode/two-dimensional code/Name 1030 Origin or Source Indonesia Fingerprint 45665555562315332415235658664636.png
- Figure S1 Fingerprint two-dimensional barcode/two-dimensional code/Name 113 Origin or Source Thailand Fingerprint 24455558131325112355255656113436.png
- Figure S1 Fingerprint two-dimensional barcode/two-dimensional code/Name 115 Origin or Source Philippines Fingerprint 22471558352225132311343656563445.png
- Figure S1 Fingerprint two-dimensional barcode/two-dimensional code/Name 120 Origin or Source Philippines Fingerprint 22444468112345443315342568224636.png
- Figure S1 Fingerprint two-dimensional barcode/two-dimensional code/Name 13-1 Origin or Source Israel Fingerprint 25465617152311142311345516263336.png
- Figure S1 Fingerprint two-dimensional barcode/two-dimensional code/Name 1317 Origin or Source America Fingerprint 25566615363414343434231518566666.png
- Figure S1 Fingerprint two-dimensional barcode/two-dimensional code/Name 1506 Origin or Source China Fingerprint 25561118563312143355235666144656.png
- Figure S1 Fingerprint two-dimensional barcode/two-dimensional code/Name 1513 Origin or Source China Fingerprint 24484655112245112311242413663645.png
- Figure S1 Fingerprint two-dimensional barcode/two-dimensional code/Name 1514 Origin or Source China Fingerprint 23341168353444343444242616264655.png
- Figure S1 Fingerprint two-dimensional barcode/two-dimensional code/Name 1515 Origin or Source China Fingerprint 35331515352425133444232416266635.png
- Figure S1 Fingerprint two-dimensional barcode/two-dimensional code/Name 1601 Origin or Source China Fingerprint 22464458152214443355342318253636.png
- Figure S1 Fingerprint two-dimensional barcode/two-dimensional code/Name 20001 Origin or Source China Fingerprint 24464628162444443315232468153413.png
- Figure S1 Fingerprint two-dimensional barcode/two-dimensional code/Name 20002 Origin or Source China Fingerprint 25564515563415332415235615664646.png
- Figure S1 Fingerprint two-dimensional barcode/two-dimensional code/Name 20003 Origin or Source China Fingerprint 22455557152315243515235656233433.png
- Figure S1 Fingerprint two-dimensional barcode/two-dimensional code/Name 20004 Origin or Source China Fingerprint 22464625132344143515343418123413.png
- Figure S1 Fingerprint two-dimensional barcode/two-dimensional code/Name 20006 Origin or Source China Fingerprint 22465658662345443555232558224636.png
- Figure S1 Fingerprint two-dimensional barcode/two-dimensional code/Name 2001 Origin or Source China Fingerprint 22445558552315242315235656233433.png
- Figure S1 Fingerprint two-dimensional barcode/two-dimensional code/Name 2002 Origin or Source China Fingerprint 22485558152412341355342588123346.png
- Figure S1 Fingerprint two-dimensional barcode/two-dimensional code/Name 2007 Rumang Origin or Source China Fingerprint 24465655152345343544342466164636.png
- Figure S1 Fingerprint two-dimensional barcode/two-dimensional code/Name 201001 Origin or Source Thailand Fingerprint 22686625362314333311344518464435.png
- Figure S1 Fingerprint two-dimensional barcode/two-dimensional code/Name 201003 Origin or Source Thailand Fingerprint 12584588672311443355236655664436.png
- Figure S1 Fingerprint two-dimensional barcode/two-dimensional code/Name 202 Origin or Source China Fingerprint 24464555162425132515122336664634.png
- Figure S1 Fingerprint two-dimensional barcode/two-dimensional code/Name 2020w Origin or Source China Fingerprint 25461168152315341344242511265545.png
- Figure S1 Fingerprint two-dimensional barcode/two-dimensional code/Name 2203 Origin or Source China Fingerprint 22575557352314341344344618264636.png
- Figure S1 Fingerprint two-dimensional barcode/two-dimensional code/Name 301 Origin or Source Thailand Fingerprint 25461117564612143355235666274656.png
- Figure S1 Fingerprint two-dimensional barcode/two-dimensional code/Name 305 Origin or Source Thailand Fingerprint 24461555162215132315232656164634.png
- Figure S1 Fingerprint two-dimensional barcode/two-dimensional code/Name 315 Origin or Source China Fingerprint 25561118153312143355235666144656.png
- Figure S1 Fingerprint two-dimensional barcode/two-dimensional code/Name 407 Origin or Source China Fingerprint 22444458352214441355342318253636.png
- Figure S1 Fingerprint two-dimensional barcode/two-dimensional code/Name 503 Origin or Source Thailand Fingerprint 23561618362414133411144516264656.png
- Figure S1 Fingerprint two-dimensional barcode/two-dimensional code/Name 504 Origin or Source Thailand Fingerprint 24451558351325112355453656163435.png
- Figure S1 Fingerprint two-dimensional barcode/two-dimensional code/Name 521 Origin or Source Thailand Fingerprint 22464458112214441355342318253636.png
- Figure S1 Fingerprint two-dimensional barcode/two-dimensional code/Name 702 Origin or Source Singapore Fingerprint 22684455332444443355233516563635.png
- Figure S1 Fingerprint two-dimensional barcode/two-dimensional code/Name 811 Origin or Source Sri Lanka Fingerprint 24454435333424143511333518253636.png
- Figure S1 Fingerprint two-dimensional barcode/two-dimensional code/Name 814 Origin or Source Sri Lanka Fingerprint 25586615333411112434222511265656.png
- Figure S1 Fingerprint two-dimensional barcode/two-dimensional code/Name Africa daxiangya Origin or Source Africa Fingerprint 23464435152444442314343368223635.png
- Figure S1 Fingerprint two-dimensional barcode/two-dimensional code/Name Ai mang Origin or Source China Fingerprint 25455615571415132314243538663445.png
- Figure S1 Fingerprint two-dimensional barcode/two-dimensional code/Name Alphonso Origin or Source India Fingerprint 25561128673312141355235666144656.png
- Figure S1 Fingerprint two-dimensional barcode/two-dimensional code/Name Anderson Origin or Source America Fingerprint 35681611112411331444244416255655.png
- Figure S1 Fingerprint two-dimensional barcode/two-dimensional code/Name Apple Origin or Source Malaysia Fingerprint 25687715364414112311232533253655.png
- Figure S1 Fingerprint two-dimensional barcode/two-dimensional code/Name Arumanis B Origin or Source Indonesia Fingerprint 25454655562644343344342336243635.png
- Figure S1 Fingerprint two-dimensional barcode/two-dimensional code/Name Arumanis Origin or Source Indonesia Fingerprint 25364615353311341313235558564666.png
- Figure S1 Fingerprint two-dimensional barcode/two-dimensional code/Name Baiyu Origin or Source China Fingerprint 25464555152315231315235688663645.png
- Figure S1 Fingerprint two-dimensional barcode/two-dimensional code/Name Baleys Marvel Origin or Source America Fingerprint 26361615564614131311343518254636.png
- Figure S1 Fingerprint two-dimensional barcode/two-dimensional code/Name Bamang Origin or Source Brazil Fingerprint 225A4458383314441355342318263636.png
- Figure S1 Fingerprint two-dimensional barcode/two-dimensional code/Name Bambaroo Origin or Source Australia Fingerprint 46366635552614133415332515254656.png
- Figure S1 Fingerprint two-dimensional barcode/two-dimensional code/Name Banganpali Origin or Source India Fingerprint 27564411353312131314232216443655.png
- Figure S1 Fingerprint two-dimensional barcode/two-dimensional code/Name Baodaohuang Origin or Source Cambodia Fingerprint 25561558362312142315235666144656.png
- Figure S1 Fingerprint two-dimensional barcode/two-dimensional code/Name Baozian Origin or Source China Fingerprint 25451115561245112355454666144656.png
- Figure S1 Fingerprint two-dimensional barcode/two-dimensional code/Name Beverly Origin or Source America Fingerprint 23361111133412133314442416253415.png
- Figure S1 Fingerprint two-dimensional barcode/two-dimensional code/Name Bombay green Origin or Source India Fingerprint 24356655353614143411231558556666.png
- Figure S1 Fingerprint two-dimensional barcode/two-dimensional code/Name Carrie Origin or Source America Fingerprint 25341155353312123414231215473656.png
- Figure S1 Fingerprint two-dimensional barcode/two-dimensional code/Name Chenpi Origin or Source China Fingerprint 25681555353314343415343556666655.png
- Figure S1 Fingerprint two-dimensional barcode/two-dimensional code/Name Chishu Origin or Source China Fingerprint 25464558132315343435243588465666.png
- Figure S1 Fingerprint two-dimensional barcode/two-dimensional code/Name Chocanon Origin or Source Thailand Fingerprint 44445525152225332511232313564436.png
- Figure S1 Fingerprint two-dimensional barcode/two-dimensional code/Name Chowsa Origin or Source India Fingerprint 22445577112245343315443618264646.png
- Figure S1 Fingerprint two-dimensional barcode/two-dimensional code/Name Chuanmang Origin or Source China Fingerprint 25461158132315343435243588466646.png
- Figure S1 Fingerprint two-dimensional barcode/two-dimensional code/Name Cuba No.1 Origin or Source Cuba Fingerprint 24454435353424142315333518273636.png
- Figure S1 Fingerprint two-dimensional barcode/two-dimensional code/Name Cuba No.2 Origin or Source Cuba Fingerprint 36467715152414333414243416264635.png
- Figure S1 Fingerprint two-dimensional barcode/two-dimensional code/Name Cuba No.3 Origin or Source Cuba Fingerprint 34674622562334121225244536123433.png
- Figure S1 Fingerprint two-dimensional barcode/two-dimensional code/Name Cuba No.4 Origin or Source Cuba Fingerprint 22464468132214441345342318253636.png
- Figure S1 Fingerprint two-dimensional barcode/two-dimensional code/Name Cubasankeli Origin or Source Cuba Fingerprint 25466655112412232444234511443435.png
- Figure S1 Fingerprint two-dimensional barcode/two-dimensional code/Name Dabaiyu Origin or Source China Fingerprint 23455588562355232355453558164424.png
- Figure S1 Fingerprint two-dimensional barcode/two-dimensional code/Name Dasannian Origin or Source China Fingerprint 25461158132315331315245618264656.png
- Figure S1 Fingerprint two-dimensional barcode/two-dimensional code/Name Dashehari Origin or Source India Fingerprint 24686655563444343415333566163655.png
- Figure S1 Fingerprint two-dimensional barcode/two-dimensional code/Name Dazhou Origin or Source China Fingerprint 22464488352345242315342658354636.png
- Figure S1 Fingerprint two-dimensional barcode/two-dimensional code/Name Dongzhenhong Origin or Source China Fingerprint 45561558351215123344233415664535.png
- Figure S1 Fingerprint two-dimensional barcode/two-dimensional code/Name Dot Origin or Source America Fingerprint 35465615353314131314122513125655.png
- Figure S1 Fingerprint two-dimensional barcode/two-dimensional code/Name Duncan Origin or Source America Fingerprint 24455557351215122415455515124436.png
- Figure S1 Fingerprint two-dimensional barcode/two-dimensional code/Name Duohua Origin or Source Thailand Fingerprint 44465525562225332511232313564436.png
- Figure S1 Fingerprint two-dimensional barcode/two-dimensional code/Name Edward Origin or Source India Fingerprint 23461555162411232411444515222456.png
- Figure S1 Fingerprint two-dimensional barcode/two-dimensional code/Name Eldon Origin or Source America Fingerprint 247A1468562414122315333516566655.png
- Figure S1 Fingerprint two-dimensional barcode/two-dimensional code/Name Fengshunwuhe Origin or Source China Fingerprint 24445558162255232315343658664434.png
- Figure S1 Fingerprint two-dimensional barcode/two-dimensional code/Name Florigon Origin or Source America Fingerprint 56341115561312143411341411673636.png
- Figure S1 Fingerprint two-dimensional barcode/two-dimensional code/Name Ford Origin or Source America Fingerprint 35681611562344331344122316223655.png
- Figure S1 Fingerprint two-dimensional barcode/two-dimensional code/Name Fu No.1 Origin or Source China Fingerprint 55686655333414134413232511246655.png
- Figure S1 Fingerprint two-dimensional barcode/two-dimensional code/Name Fu No.2 Origin or Source China Fingerprint 25561117553312143355234516144656.png
- Figure S1 Fingerprint two-dimensional barcode/two-dimensional code/Name Fu No.3 Origin or Source China Fingerprint 25661825113314133315245568144636.png
- Figure S1 Fingerprint two-dimensional barcode/two-dimensional code/Name Gangguoshishengzhong Origin or Source Congo Fingerprint 23484413553412343414232311223635.png
- Figure S1 Fingerprint two-dimensional barcode/two-dimensional code/Name Ganhong Origin or Source ChinaTaiwan Fingerprint 34361155352214132344232411264655.png
- Figure S1 Fingerprint two-dimensional barcode/two-dimensional code/Name GeDong R Origin or Source Indonesia Fingerprint 27466618332345343544233468463656.png
- Figure S1 Fingerprint two-dimensional barcode/two-dimensional code/Name Glenn Origin or Source America Fingerprint 23681617134414133411344516264656.png
- Figure S1 Fingerprint two-dimensional barcode/two-dimensional code/Name Gold Lippens Origin or Source America Fingerprint 56661155352415112314242238255635.png
- Figure S1 Fingerprint two-dimensional barcode/two-dimensional code/Name Graham Origin or Source America Fingerprint 47354655133345341414231215453656.png
- Figure S1 Fingerprint two-dimensional barcode/two-dimensional code/Name Guangxi No.4 Origin or Source China Fingerprint 34464558132445331411122266164635.png
- Figure S1 Fingerprint two-dimensional barcode/two-dimensional code/Name Guangxi No.8 Origin or Source China Fingerprint 27665655352414331315345513343455.png
- Figure S1 Fingerprint two-dimensional barcode/two-dimensional code/Name Guifei Origin or Source ChinaTaiwan Fingerprint 34461558382215122344343418663435.png
- Figure S1 Fingerprint two-dimensional barcode/two-dimensional code/Name Guinea No.2 Origin or Source Guinea Fingerprint 67364415563615331344222316463355.png
- Figure S1 Fingerprint two-dimensional barcode/two-dimensional code/Name Guinea No1 Origin or Source Guinea Fingerprint 26467715352424133415244568253413.png
- Figure S1 Fingerprint two-dimensional barcode/two-dimensional code/Name Guire No.10 Origin or Source China Fingerprint 22464458152214443355342318253636.png
- Figure S1 Fingerprint two-dimensional barcode/two-dimensional code/Name Guire No.82 Origin or Source China Fingerprint 45464555462315332333232558564645.png
- Figure S1 Fingerprint two-dimensional barcode/two-dimensional code/Name Guirewuming Origin or Source China Fingerprint 45464535132315332315232515464635.png
- Figure S1 Fingerprint two-dimensional barcode/two-dimensional code/Name Guixiang Origin or Source China Fingerprint 25664415112314343435243568265635.png
- Figure S1 Fingerprint two-dimensional barcode/two-dimensional code/Name Gundoo Origin or Source Indonesia Fingerprint 33347715111224132444122568226655.png
- Figure S1 Fingerprint two-dimensional barcode/two-dimensional code/Name Haden Origin or Source America Fingerprint 36461115132414333424243416264635.png
- Figure S1 Fingerprint two-dimensional barcode/two-dimensional code/Name Haibao Origin or Source China Fingerprint 24451525151312121511355658144636.png
- Figure S1 Fingerprint two-dimensional barcode/two-dimensional code/Name Herman Origin or Source America Fingerprint 26457755563444342344231468566656.png
- Figure S1 Fingerprint two-dimensional barcode/two-dimensional code/Name Hongjingfeng Origin or Source ChinaTaiwan Fingerprint 25461558562312143314233516144635.png
- Figure S1 Fingerprint two-dimensional barcode/two-dimensional code/Name Hongjinlong Origin or Source ChinaTaiwan Fingerprint 45561558362315132314343516244535.png
- Figure S1 Fingerprint two-dimensional barcode/two-dimensional code/Name Hongmang No.10 Origin or Source America Fingerprint 24464555131225231315342615163445.png
- Figure S1 Fingerprint two-dimensional barcode/two-dimensional code/Name Hongmang No.11 Origin or Source America Fingerprint 45461655132311133415342368265634.png
- Figure S1 Fingerprint two-dimensional barcode/two-dimensional code/Name Hongmang No.8 Origin or Source America Fingerprint 26461518361215342314242315664435.png
- Figure S1 Fingerprint two-dimensional barcode/two-dimensional code/Name Hongmangguo Origin or Source America Fingerprint 35361115562424133444242316224635.png
- Figure S1 Fingerprint two-dimensional barcode/two-dimensional code/Name Hongwacheng Origin or Source China Fingerprint 25361428562412141355235666144656.png
- Figure S1 Fingerprint two-dimensional barcode/two-dimensional code/Name Hongxiangya R Origin or Source China Fingerprint 22486618152345343344242611565645.png
- Figure S1 Fingerprint two-dimensional barcode/two-dimensional code/Name Huangxiangya Origin or Source China Fingerprint 25561118333312143355235666144656.png
- Figure S1 Fingerprint two-dimensional barcode/two-dimensional code/Name Huangxing Origin or Source China Fingerprint 22455655151345333515234656564645.png
- Figure S1 Fingerprint two-dimensional barcode/two-dimensional code/Name Huangyu Origin or Source Thailand Fingerprint 25451628153412142315235635144636.png
- Figure S1 Fingerprint two-dimensional barcode/two-dimensional code/Name Hubaoya Origin or Source China Fingerprint 22465558553415243515135656233433.png
- Figure S1 Fingerprint two-dimensional barcode/two-dimensional code/Name Hutou Origin or Source China Fingerprint 22464468152214443355342318253636.png
- Figure S1 Fingerprint two-dimensional barcode/two-dimensional code/Name Indonesia No.1 Origin or Source Indonesia Fingerprint 25681617162415133444120016455645.png
- Figure S1 Fingerprint two-dimensional barcode/two-dimensional code/Name Indonesia No.2 Origin or Source Indonesia Fingerprint 36467715132414333414243416264635.png
- Figure S1 Fingerprint two-dimensional barcode/two-dimensional code/Name Indonesia No.3 Origin or Source Indonesia Fingerprint 22455658152444141344344468164656.png
- Figure S1 Fingerprint two-dimensional barcode/two-dimensional code/Name Irwin Origin or Source America Fingerprint 35667755562411133444242411264555.png
- Figure S1 Fingerprint two-dimensional barcode/two-dimensional code/Name Jianmang Origin or Source Cambodia Fingerprint 24455558131215141315335516163445.png
- Figure S1 Fingerprint two-dimensional barcode/two-dimensional code/Name JinHuang Origin or Source ChinaTaiwan Fingerprint 45341555132445232355334615264635.png
- Figure S1 Fingerprint two-dimensional barcode/two-dimensional code/Name Jinsui Origin or Source China Fingerprint 25464557132315341335245618244646.png
- Figure S1 Fingerprint two-dimensional barcode/two-dimensional code/Name Julie Origin or Source the West Indies Fingerprint 57361455362315231414122213443635.png
- Figure S1 Fingerprint two-dimensional barcode/two-dimensional code/Name Kasturi Origin or Source Indonesia Fingerprint 22256638232213231345133325441613.png
- Figure S1 Fingerprint two-dimensional barcode/two-dimensional code/Name Keitt Origin or Source America Fingerprint 35461155262324332444244511254615.png
- Figure S1 Fingerprint two-dimensional barcode/two-dimensional code/Name KenSington Origin or Source Australia Fingerprint 46366635152614133415232515256656.png
- Figure S1 Fingerprint two-dimensional barcode/two-dimensional code/Name Kent Origin or Source America Fingerprint 35347715152424332315344518226635.png
- Figure S1 Fingerprint two-dimensional barcode/two-dimensional code/Name KRS Origin or Source Australia Fingerprint 46366635562614133415232515254656.png
- Figure S1 Fingerprint two-dimensional barcode/two-dimensional code/Name kwini Origin or Source Indonesia Fingerprint 33361115354414133444243411224555.png
- Figure S1 Fingerprint two-dimensional barcode/two-dimensional code/Name kyo savoy Origin or Source Thailand Fingerprint 25681118113355333434222518465646.png
- Figure S1 Fingerprint two-dimensional barcode/two-dimensional code/Name Langra Origin or Source India Fingerprint 24485655373414141411234568156656.png
- Figure S1 Fingerprint two-dimensional barcode/two-dimensional code/Name Lengjingdamang Origin or Source China Fingerprint 25685615353444113414232213225635.png
- Figure S1 Fingerprint two-dimensional barcode/two-dimensional code/Name Lilley Origin or Source America Fingerprint 25561111132312141344343544244656.png
- Figure S1 Fingerprint two-dimensional barcode/two-dimensional code/Name Linsheng Origin or Source China Fingerprint 22475558353414123413242437465535.png
- Figure S1 Fingerprint two-dimensional barcode/two-dimensional code/Name Lippens Origin or Source America Fingerprint 56461155152414133344242318254556.png
- Figure S1 Fingerprint two-dimensional barcode/two-dimensional code/Name Liuxiang Origin or Source Singapore Fingerprint 24445577361225142315453656153336.png
- Figure S1 Fingerprint two-dimensional barcode/two-dimensional code/Name Longjing Origin or Source China Fingerprint 25561117353312142344235616144656.png
- Figure S1 Fingerprint two-dimensional barcode/two-dimensional code/Name Lvpimang Origin or Source China Fingerprint 25664435352314343415243568263635.png
- Figure S1 Fingerprint two-dimensional barcode/two-dimensional code/Name Lvsong 20 Origin or Source Thailand Fingerprint 24341868352325112355455656113436.png
- Figure S1 Fingerprint two-dimensional barcode/two-dimensional code/Name Lvsong Origin or Source Thailand Fingerprint 24451458561325132345455656113436.png
- Figure S1 Fingerprint two-dimensional barcode/two-dimensional code/Name Macheso Origin or Source Myanmar Fingerprint 276A5555112344131314345513344636.png
- Figure S1 Fingerprint two-dimensional barcode/two-dimensional code/Name magovar Origin or Source India Fingerprint 25481515332311111311255558263656.png
- Figure S1 Fingerprint two-dimensional barcode/two-dimensional code/Name Mallika Origin or Source India Fingerprint 25664415333314343315233516463635.png
- Figure S1 Fingerprint two-dimensional barcode/two-dimensional code/Name Manzano Origin or Source America Fingerprint 35667755133311343444244568243456.png
- Figure S1 Fingerprint two-dimensional barcode/two-dimensional code/Name Miami late Origin or Source America Fingerprint 56661115132314133414342411224635.png
- Figure S1 Fingerprint two-dimensional barcode/two-dimensional code/Name Mian 8 Origin or Source Myanmar Fingerprint 25465515112244132335233578673656.png
- Figure S1 Fingerprint two-dimensional barcode/two-dimensional code/Name Myahintha Origin or Source Myanmar Fingerprint 23351655133414231314231518456656.png
- Figure S1 Fingerprint two-dimensional barcode/two-dimensional code/Name Mylepania Origin or Source Australia Fingerprint 46364635352314131415234515456656.png
- Figure S1 Fingerprint two-dimensional barcode/two-dimensional code/Name Nam Dok Mai Sitong Origin or Source Thailand Fingerprint 25461168152315333511245618266656.png
- Figure S1 Fingerprint two-dimensional barcode/two-dimensional code/Name Nam Klang Wan Origin or Source Thailand Fingerprint 24445558112255232315343658662434.png
- Figure S1 Fingerprint two-dimensional barcode/two-dimensional code/Name NamDocMai Origin or Source Thailand Fingerprint 24444555161225231315345615164445.png
- Figure S1 Fingerprint two-dimensional barcode/two-dimensional code/Name NamDocMai4 Origin or Source Thailand Fingerprint 25461168552315331315245618266656.png
- Figure S1 Fingerprint two-dimensional barcode/two-dimensional code/Name Neelum Origin or Source India Fingerprint 55664415152311333423255518466656.png
- Figure S1 Fingerprint two-dimensional barcode/two-dimensional code/Name Okrang Origin or Source Thailand Fingerprint 22464458562214441355342318253636.png
- Figure S1 Fingerprint two-dimensional barcode/two-dimensional code/Name Ono Origin or Source America Fingerprint 35561128133414133444232516263656.png
- Figure S1 Fingerprint two-dimensional barcode/two-dimensional code/Name Pairi 905 Origin or Source India Fingerprint 22345625132414112311232467563656.png
- Figure S1 Fingerprint two-dimensional barcode/two-dimensional code/Name Palmer Origin or Source America Fingerprint 35347715562324132414443516226635.png
- Figure S1 Fingerprint two-dimensional barcode/two-dimensional code/Name Panxihong Origin or Source China Fingerprint 22445658562214142355343518163656.png
- Figure S1 Fingerprint two-dimensional barcode/two-dimensional code/Name Panyu No.2 Origin or Source China Fingerprint 22465555152445332311235656664645.png
- Figure S1 Fingerprint two-dimensional barcode/two-dimensional code/Name Panyu No.3 Origin or Source China Fingerprint 23455515111425333415342611255645.png
- Figure S1 Fingerprint two-dimensional barcode/two-dimensional code/Name Panyu No.4 Origin or Source China Fingerprint 23341628351344143444342311256645.png
- Figure S1 Fingerprint two-dimensional barcode/two-dimensional code/Name Panyu No.5 Origin or Source China Fingerprint 35581155153444332444342516254635.png
- Figure S1 Fingerprint two-dimensional barcode/two-dimensional code/Name Peach Origin or Source America Fingerprint 26457715112414133414341417254656.png
- Figure S1 Fingerprint two-dimensional barcode/two-dimensional code/Name Pills bury Origin or Source America Fingerprint 26561645242544131311344515245656.png
- Figure S1 Fingerprint two-dimensional barcode/two-dimensional code/Name Putao Origin or Source China Fingerprint 234A6639151213241215331616224433.png
- Figure S1 Fingerprint two-dimensional barcode/two-dimensional code/Name Qiuhong Origin or Source China Fingerprint 22455515562414123423242268465535.png
- Figure S1 Fingerprint two-dimensional barcode/two-dimensional code/Name R2E2 Origin or Source Australia Fingerprint 56341615362424132315234511255656.png
- Figure S1 Fingerprint two-dimensional barcode/two-dimensional code/Name Renong No.2 Origin or Source China Fingerprint 25661155132311331314124511265655.png
- Figure S1 Fingerprint two-dimensional barcode/two-dimensional code/Name Renong1 Origin or Source Australia Fingerprint 36661613132212113444232215256656.png
- Figure S1 Fingerprint two-dimensional barcode/two-dimensional code/Name Repin No.16 Origin or Source China Fingerprint 23561617133314133411344516264656.png
- Figure S1 Fingerprint two-dimensional barcode/two-dimensional code/Name Rjs000l Origin or Source China Fingerprint 22456628571255243415454516253334.png
- Figure S1 Fingerprint two-dimensional barcode/two-dimensional code/Name Rosa Origin or Source Brazil Fingerprint 25361115161414141311344416223635.png
- Figure S1 Fingerprint two-dimensional barcode/two-dimensional code/Name Ruby Origin or Source America Fingerprint 35681111354414333444122411263655.png
- Figure S1 Fingerprint two-dimensional barcode/two-dimensional code/Name Rumang Origin or Source China Fingerprint 36461115112414133414243416264635.png
- Figure S1 Fingerprint two-dimensional barcode/two-dimensional code/Name Saber Origin or Source America Fingerprint 25463438562414132314233519251335.png
- Figure S1 Fingerprint two-dimensional barcode/two-dimensional code/Name Saigon Origin or Source Vietnam Fingerprint 22685658132415242311342556123435.png
- Figure S1 Fingerprint two-dimensional barcode/two-dimensional code/Name Sandersha Origin or Source America Fingerprint 56681615364414332314242411563455.png
- Figure S1 Fingerprint two-dimensional barcode/two-dimensional code/Name Sannian Origin or Source China Fingerprint 24464555151225132515122336664634.png
- Figure S1 Fingerprint two-dimensional barcode/two-dimensional code/Name Sensation Origin or Source America Fingerprint 35361115562424133444242316224655.png
- Figure S1 Fingerprint two-dimensional barcode/two-dimensional code/Name Shanlin Origin or Source ChinaTaiwan Fingerprint 35661611564414131314244411254555.png
- Figure S1 Fingerprint two-dimensional barcode/two-dimensional code/Name Shengdelong Origin or Source Myanmar Fingerprint 45595655132311242311334578233656.png
- Figure S1 Fingerprint two-dimensional barcode/two-dimensional code/Name Shisheng 1 Origin or Source China Fingerprint 25461118562212141355235666144656.png
- Figure S1 Fingerprint two-dimensional barcode/two-dimensional code/Name Shisheng 2 Origin or Source China Fingerprint 25661118562612141355235666144656.png
- Figure S1 Fingerprint two-dimensional barcode/two-dimensional code/Name Shisheng Origin or Source China Fingerprint 25461658132244342344242316264645.png
- Figure S1 Fingerprint two-dimensional barcode/two-dimensional code/Name Siji No. 1 Origin or Source Thailand Fingerprint 44885555564444341311343556166655.png
- Figure S1 Fingerprint two-dimensional barcode/two-dimensional code/Name Siji Origin or Source Thailand Fingerprint 45465522572325332311232313564636.png
- Figure S1 Fingerprint two-dimensional barcode/two-dimensional code/Name Simmond Origin or Source America Fingerprint 26117718562314341444124611466655.png
- Figure S1 Fingerprint two-dimensional barcode/two-dimensional code/Name Smith Origin or Source America Fingerprint 26361155352324331344342411263435.png
- Figure S1 Fingerprint two-dimensional barcode/two-dimensional code/Name Spooner Origin or Source Australia Fingerprint 46446635132414133415232515254656.png
- Figure S1 Fingerprint two-dimensional barcode/two-dimensional code/Name Springfels Origin or Source America Fingerprint 25661555133415143444242611245656.png
- Figure S1 Fingerprint two-dimensional barcode/two-dimensional code/Name Tailand hong Origin or Source Thailand Fingerprint 24441677113414132315235635134636.png
- Figure S1 Fingerprint two-dimensional barcode/two-dimensional code/Name Tailand mang Origin or Source Thailand Fingerprint 24351415132222133515243568266634.png
- Figure S1 Fingerprint two-dimensional barcode/two-dimensional code/Name Tailand No.2 Origin or Source Thailand Fingerprint 23455677151325331355453518113434.png
- Figure S1 Fingerprint two-dimensional barcode/two-dimensional code/Name Tailand qing Origin or Source Thailand Fingerprint 23465688152325331355353518113434.png
- Figure S1 Fingerprint two-dimensional barcode/two-dimensional code/Name Tailand yesheng Origin or Source Thailand Fingerprint 334A6639351213242415231616124433.png
- Figure S1 Fingerprint two-dimensional barcode/two-dimensional code/Name Tainong No.2 Origin or Source ChinaTaiwan Fingerprint 23445615162424133414242416224535.png
- Figure S1 Fingerprint two-dimensional barcode/two-dimensional code/Name Tainong1 Origin or Source ChinaTaiwan Fingerprint 34451155161424133444254558124656.png
- Figure S1 Fingerprint two-dimensional barcode/two-dimensional code/Name Thailand Carabo Origin or Source Thailand Fingerprint 24451158131325112355455656113436.png
- Figure S1 Fingerprint two-dimensional barcode/two-dimensional code/Name Thailand No.506 Origin or Source Thailand Fingerprint 25464515132315332415235615664646.png
- Figure S1 Fingerprint two-dimensional barcode/two-dimensional code/Name Thailand Shengshi Origin or Source Thailand Fingerprint 24455558111215141315235516163445.png
- Figure S1 Fingerprint two-dimensional barcode/two-dimensional code/Name Thailand Xiaoqingpi Origin or Source Thailand Fingerprint 22464458352214441355342318253636.png
- Figure S1 Fingerprint two-dimensional barcode/two-dimensional code/Name Tom EJC Origin or Source Israel Fingerprint 55564615353314133414122518465666.png
- Figure S1 Fingerprint two-dimensional barcode/two-dimensional code/Name Tumang Origin or Source China Fingerprint 45686615153414333415233516163656.png
- Figure S1 Fingerprint two-dimensional barcode/two-dimensional code/Name Turpentine Origin or Source America Fingerprint 24465558351215141315235516163445.png
- Figure S1 Fingerprint two-dimensional barcode/two-dimensional code/Name valencia pride Origin or Source America Fingerprint 25361655132624133414242511564635.png
- Figure S1 Fingerprint two-dimensional barcode/two-dimensional code/Name VanDyke Origin or Source America Fingerprint 23681111562414332344123411265635.png
- Figure S1 Fingerprint two-dimensional barcode/two-dimensional code/Name Webber Origin or Source America Fingerprint 46341615573414131311343468666656.png
- Figure S1 Fingerprint two-dimensional barcode/two-dimensional code/Name Wenchanghongyu Origin or Source China Fingerprint 25451557111312143315235516144635.png
- Figure S1 Fingerprint two-dimensional barcode/two-dimensional code/Name Wuyichang Origin or Source China Fingerprint 45664555562315332335232558664645.png
- Figure S1 Fingerprint two-dimensional barcode/two-dimensional code/Name Xiamao Origin or Source China Fingerprint 22454458353414441355342318253636.png
- Figure S1 Fingerprint two-dimensional barcode/two-dimensional code/Name Xianggang Hongyu Origin or Source China Fingerprint 25561118113312143355235644144656.png
- Figure S1 Fingerprint two-dimensional barcode/two-dimensional code/Name Xiangjiao Origin or Source Myanmar Fingerprint 22445588561245341315343618264646.png
- Figure S1 Fingerprint two-dimensional barcode/two-dimensional code/Name Xianluo Origin or Source China Fingerprint 255A1155133414233415244536346635.png
- Figure S1 Fingerprint two-dimensional barcode/two-dimensional code/Name Xiaofei Origin or Source Philippines Fingerprint 27562217552315133314233568153656.png
- Figure S1 Fingerprint two-dimensional barcode/two-dimensional code/Name Xiaohongjinghuang Origin or Source ChinaTaiwan Fingerprint 4556155835331512134423341566453.png
- Figure S1 Fingerprint two-dimensional barcode/two-dimensional code/Name Xiaoqingpi Origin or Source Thailand Fingerprint 23455688331325331355353518113434.png
- Figure S1 Fingerprint two-dimensional barcode/two-dimensional code/Name Xingre No.1 Origin or Source China Fingerprint 22341658352414441355342318253636.png
- Figure S1 Fingerprint two-dimensional barcode/two-dimensional code/Name Xingre No.2 Origin or Source China Fingerprint 35361115362424133444352316224655.png
- Figure S1 Fingerprint two-dimensional barcode/two-dimensional code/Name Yingwu Origin or Source China Fingerprint 22445677351215233315343615164444.png
- Figure S1 Fingerprint two-dimensional barcode/two-dimensional code/Name Yingzui Origin or Source Indonesia Fingerprint 22464638132412443515343388253636.png
- Figure S1 Fingerprint two-dimensional barcode/two-dimensional code/Name Yiwen Origin or Source ChinaTaiwan Fingerprint 45561118133314233355235666124556.png
- Figure S1 Fingerprint two-dimensional barcode/two-dimensional code/Name Yiwenda Origin or Source ChinaTaiwan Fingerprint 25561128233312143345235616144656.png
- Figure S1 Fingerprint two-dimensional barcode/two-dimensional code/Name Yuanjiangwanmang Origin or Source China Fingerprint 34661155162324133444254558124656.png
- Figure S1 Fingerprint two-dimensional barcode/two-dimensional code/Name Yuemang Origin or Source Vietnam Fingerprint 22464458352214441355342318253636.png
- Figure S1 Fingerprint two-dimensional barcode/two-dimensional code/Name Yuexi No.1 Origin or Source China Fingerprint 25562218133312143355235666144656.png
- Figure S1 Fingerprint two-dimensional barcode/two-dimensional code/Name Yuwenqingpi Origin or Source ChinaTaiwan Fingerprint 25561515662314143344342516124656.png
- Figure S1 Fingerprint two-dimensional barcode/two-dimensional code/Name Zihua Origin or Source China Fingerprint 25451128562312141355235666144656.png
- Figure S1 Fingerprint two-dimensional barcode/two-dimensional code/Name Zill Origin or Source America Fingerprint 35361115132424133444242316224655.png
- Figure S1 Fingerprint two-dimensional barcode/two-dimensional code/Name Zillate Origin or Source America Fingerprint 25681655352424133414242511564655.png
- Table S5.pdf
- Tables S1-S4.pdf
